# Supplementary material for: The Nine-Item Internet Gaming Disorder Scale (IGDS9-SF): Its Psychometric Properties among Sri Lankan Students and Measurement Invariance across Sri Lanka, Turkey, Australia, and the USA
Source: Healthcare (Basel). 2022 Mar 7;10(3):490. doi: 10.3390/healthcare10030490 (PMC8953588; doi:10.3390/healthcare10030490)
Supplement: Supplementary file 1 [file healthcare-10-00490-s001.zip]

Archive with 1 entries (1 files):
- healthcare-1611378-supplementary.pdf
